# Supplementary material for: Single Nucleotide Polymorphisms as Biomarker Predictors of Oral Mucositis Severity in Head and Neck Cancer Patients Submitted to Combined Radiation Therapy and Chemotherapy: A Systematic Review
Source: Cancers (Basel). 2024 Feb 27;16(5):949. doi: 10.3390/cancers16050949 (PMC10931025; doi:10.3390/cancers16050949)
Supplement: Supplementary file 1 [file cancers-16-00949-s001.zip]

Archive with 1 entries (1 files):
- cancers-2821234-supplementary.pdf
